# Supplementary material for: Raw milk and fecal microbiota of commercial Alpine dairy cows varies with herd, fat content and diet
Source: PLoS One. 2020 Aug 6;15(8):e0237262. doi: 10.1371/journal.pone.0237262 (PMC7410245; doi:10.1371/journal.pone.0237262)
Supplement: S3 Table — (XLS) [file pone.0237262.s003.xls]

## Sheet: Raw milk
ID	herd ID	alimentation	calving date	race	somatic cell count (cell/ml x 1000)	cbt (ufc/ml x 1000)	fat (g/100 ml)	protein (g/100 ml)	lactose (g/100 ml)	Observed OTU	InvSimpson
BERT-L10-pl2-F9	TF1	traditional	2015-01-07	Frisona Italiana	17	5	1.79	3.43	5.39	254	16.78
BERT-L2-pl2-F8	TF1	traditional	2015-12-29	Frisona Italiana	6	2	1.17	3.6	5.25	135	16.91
BERT-L4-pl2-H8	TF1	traditional	2014-10-14	Frisona Italiana	11	3	1.55	3.17	5.06	296	36.13
BERT-L5-pl2-A9	TF1	traditional	2015-03-17	Bruna Italiana	28	4	2.3	4.13	5.41	83	1.92
BERT-L7-pl2-C9	TF1	traditional	2014-11-07	Frisona Italiana	35	3	3.11	3.76	4.84	169	12.20
BERT-L8-pl2-D9	TF1	traditional	2014-10-02	Frisona Italiana	58	4	1.98	3.63	5.11	76	1.80
BRO-L1-pl2-E3	TF2	traditional	2015-01-15	Bruna Italiana	111	4	8.11	3.16	4.74	127	47.89
BRO-L2-pl2-F3	TF2	traditional	2014-10-15	Bruna Italiana	53	6	8.79	2.78	4.67	174	23.13
BRO-L5-pl2-A4	TF2	traditional	2014-10-10	Bruna Italiana	88	6	10.65	3.8	4.45	146	49.28
BRO-L8-pl2-C4	TF2	traditional	2014-11-14	Bruna Italiana	126	5	5.74	3.62	4.83	193	58.44
FUS-L1-pl2-B7	UF1	unifeed	2014-10-13	Frisona Italiana	41	3	2.12	3.95	5.25	287	31.01
FUS-L10-pl2-C8	UF1	unifeed	2015-01-10	Frisona Italiana	37	5	2.54	3.01	5.28	273	45.89
FUS-L2-pl2-C7	UF1	unifeed	2014-10-07	Frisona Italiana	46	4	2.15	3.57	5.11	496	80.55
FUS-L4-pl2-E7	UF1	unifeed	2014-10-01	Frisona Italiana	142	3	2.29	3.92	5.13	378	61.02
FUS-L5-pl2-F7	UF1	unifeed	2014-10-26	Frisona Italiana	133	7	2.23	3.78	5.33	460	86.16
FUS-L6-pl2-G7	UF1	unifeed	2015-01-31	Frisona Italiana	127	7	2.4	3.63	5.2	474	91.96
FUS-L7-pl2-H7	UF1	unifeed	2014-11-01	Frisona Italiana	57	4	1.25	3.52	5.51	261	14.31
FUS-L8-pl2-A8	UF1	unifeed	2014-10-11	Frisona Italiana	79	8	2.78	3.92	5.06	456	50.91
FUS-L9-pl2-B8	UF1	unifeed	2014-10-13	Frisona Italiana	98	4	1.89	3.71	5.29	264	36.57
IEL-L2-pl2-A11	UF2	unifeed	2014-11-19	Bruna Italiana	74	6	6.71	3.22	4.7	286	44.23
IEL-L3-pl2-B11	UF2	unifeed	2014-10-31	Pezzata Rossa Italiana	49	2	5.07	3.1	4.68	278	100.48
IEL-L4-pl2-C11	UF2	unifeed	2014-10-08	Pezzata Rossa Italiana	30	4	7.9	3.02	4.8	382	92.47
IEL-L6-pl2-D11	UF2	unifeed	2014-10-10	Pezzata Rossa Italiana	120	3	7.85	2.98	4.53	458	58.58
IEL-L7-pl2-E11	UF2	unifeed	2014-10-18	Pezzata Rossa Italiana	20	5	5.39	2.89	4.93	261	7.69
IEL-L9-pl2-F11	UF2	unifeed	2014-10-21	Pezzata Rossa Italiana	44	3	6.28	3.24	4.71	435	84.01
RAU-L10-pl2-G5	TF3	traditional	2014-11-04	Bruna Italiana	127	13	3.42	3.59	4.53	609	110.20
RAU-L2-pl2-G4	TF3	traditional	2015-01-25	Bruna Italiana	87	4	6.24	3.32	4.82	397	87.86
RAU-L3-pl2-H4	TF3	traditional	2014-10-28	Bruna Italiana	144	6	9.64	3.48	4.55	487	73.62
RAU-L9-pl2-F5	TF3	traditional	2014-10-30	Bruna Italiana	178	8	4.07	3.77	4.61	412	101.73
SCHE-L1-pl2-H11	TF4	traditional	2015-01-13	Bruna Italiana	113	4	6.62	3.47	5.04	349	95.37
SCHE-L10-pl3-A1	TF4	traditional	2015-01-23	Frisona Italiana	62	5	3.77	3.87	5.38	188	14.15
SCHE-L2-pl2-A12	TF4	traditional	2014-09-26	Bruna Italiana	54	6	9.61	3.79	4.57	314	89.14
SCHE-L3-pl2-B12	TF4	traditional	2014-10-04	Bruna Italiana	56	9	7.64	3.88	4.84	260	100.80
SCHE-L5-pl2-D12	TF4	traditional	2015-01-28	Bruna Italiana	48	4	7.24	3.55	4.9	457	42.05
SCHE-L7-pl2-F12	TF4	traditional	2014-11-11	Mixed Race	53	9	4.08	3.79	5.52	182	1.60
SER-L1-pl2-G9	UF3	unifeed	2015-02-12	Frisona Italiana	54	4	6.92	2.44	4.74	429	130.27
SER-L2-pl2-H9	UF3	unifeed	2015-01-13	Frisona Italiana	117	17	7.51	2.73	4.55	258	96.49
SER-L3-pl2-A10	UF3	unifeed	2015-02-07	Frisona Italiana	9	6	1.26	3.23	5.25	470	99.56
SER-L4-pl2-B10	UF3	unifeed	2014-12-24	Frisona Italiana	110	5	8.02	2.63	4.76	267	69.55
SER-L5-pl2-C10	UF3	unifeed	2014-11-18	Frisona Italiana	142	5	1.61	3.66	5.13	313	74.52
SER-L7-pl2-E10	UF3	unifeed	2015-01-29	Frisona Italiana	27	8	4.09	3.45	5.24	599	130.28
SIGH-L2-pl2-A6	UF4	unifeed	2014-12-08	Frisona Italiana	111	14	6.44	3.38	5.07	195	71.36
SIGH-L4-pl2-C6	UF4	unifeed	2015-02-07	Frisona Italiana	36	5	6.3	2.9	5.17	361	37.60
SIGH-L5-pl2-D6	UF4	unifeed	2015-03-15	Frisona Italiana	46	5	5.55	2.62	5.13	414	101.78
SIGH-L7-pl2-F6	UF4	unifeed	2015-01-03	Frisona Italiana	48	5	6.84	3.64	5.34	336	72.99
SIGH-L9-pl2-H6	UF4	unifeed	2015-03-11	Frisona Italiana	123	6	7.05	2.77	4.63	384	59.41
TELL-L1-pl2-B2	TF5	traditional	2014-11-16	Bruna Italiana	25	3	2.66	3.85	5.52	268	53.67
TELL-L10-pl2-C3	TF5	traditional	2014-10-05	Frisona Italiana	67	6	2.58	3.65	5.18	457	74.78
TELL-L2-pl2-C2	TF5	traditional	2015-01-19	Bruna Italiana	15	3	1.53	3.85	5.41	318	43.96
TELL-L3-pl2-D2	TF5	traditional	2014-12-28	Bruna Italiana	31	3	1.14	3.77	5.4	255	45.11
TELL-L4-pl2-E2	TF5	traditional	2014-12-25	Bruna Italiana	11	5	2.27	3.4	5.1	296	69.43
TELL-L5-pl2-F2	TF5	traditional	2014-12-14	Bruna Italiana	73	3	3.00	3.88	5.3	330	63.23
TELL-L6-pl2-G2	TF5	traditional	2015-01-06	Bruna Italiana	58	3	1.42	3.53	5.36	355	63.44
TELL-L7-pl2-H2	TF5	traditional	2015-02-28	Frisona Italiana	34	5	1.16	3.03	5.23	331	75.04
TELL-L9-pl2-B3	TF5	traditional	2015-01-05	Frisona Italiana	31	5	1.8	3.92	5.08	357	87.36
ZAM-L2-pl3-C1	UF5	unifeed	2014-12-04	Mixed Race	32	6	7.11	3.17	4.64	196	36.82
ZAM-L3-pl3-D1	UF5	unifeed	2014-11-12	Mixed Race	24	3	9.65	3.05	4.87	316	114.10
ZAM-L4-pl3-E1	UF5	unifeed	2014-12-06	Pezzata Rossa Italiana	24	6	6.05	3.96	4.74	196	60.23
ZAM-L5-pl3-F1	UF5	unifeed	2014-12-07	Frisona Italiana	82	5	8.42	2.47	4.7	381	68.32
ZAM-L6-pl3-G1	UF5	unifeed	2014-12-27	Frisona Italiana	85	5	7.79	2.75	4.71	292	63.00
ZAM-L7-pl3-H1	UF5	unifeed	2015-01-06	Bruna Italiana	30	4	8.04	3.14	4.8	403	95.63
ZAM-L8-pl3-A2	UF5	unifeed	2014-11-26	Frisona Italiana	59	3	5.95	2.58	4.68	427	46.25
ZAM-L9-pl3-B2	UF5	unifeed	2014-11-10	Mixed Race	63	4	5.8	2.67	4.69	206	20.23
