# Supplementary material for: Raw milk and fecal microbiota of commercial Alpine dairy cows varies with herd, fat content and diet
Source: PLoS One. 2020 Aug 6;15(8):e0237262. doi: 10.1371/journal.pone.0237262 (PMC7410245; doi:10.1371/journal.pone.0237262)
Supplement: S4 Table — (XLS) [file pone.0237262.s004.xls]

## Sheet: Fecal samples
ID	herd ID	alimentation	calving date	race	sampling date	coccidia (Eimeria bovis)	Observed OTU	InvSimpson
BERT-F1-pl1-H4	TF1	traditional	2015-10-12	Bruna Italiana	2015-07-06	no	952	58.57
BERT-F10-pl1-A6	TF1	traditional	2015-01-07	Frisona Italiana	2015-07-06	no	1118	64.04
BERT-F2-pl1-A5	TF1	traditional	2015-12-29	Frisona Italiana	2015-07-06	no	1152	66.65
BERT-F3-pl1-B5	TF1	traditional	2014-11-02	Frisona Italiana	2015-07-06	no	1253	123.54
BERT-F4-pl1-C5	TF1	traditional	2014-10-14	Frisona Italiana	2015-07-06	no	1029	62.08
BERT-F5-pl1-D5	TF1	traditional	2015-03-17	Bruna Italiana	2015-07-06	yes	1227	77.59
BERT-F6-pl1-E5	TF1	traditional	2014-10-27	Frisona Italiana	2015-07-06	no	1291	100.22
BERT-F7-pl1-F5	TF1	traditional	2014-11-07	Frisona Italiana	2015-07-06	no	1121	45.59
BERT-F8-pl1-G5	TF1	traditional	2014-10-02	Frisona Italiana	2015-07-06	no	1168	74.56
BERT-F9-pl1-H5	TF1	traditional	2014-11-06	Frisona Italiana	2015-07-06	no	836	41.56
BRO-F1-pl1-D2	TF2	traditional	2015-01-15	Bruna Italiana	2015-06-04	yes	1363	93.41
BRO-F10-pl1-E3	TF2	traditional	2014-10-08	Bruna Italiana	2015-06-04	yes	1320	99.60
BRO-F2-pl1-E2	TF2	traditional	2014-10-15	Bruna Italiana	2015-06-04	no	1456	147.97
BRO-F3-pl1-F2	TF2	traditional	2014-11-03	Pezzata Rossa Italiana	2015-06-04	no	1446	107.21
BRO-F4-pl1-G2	TF2	traditional	2015-02-21	Bruna Italiana	2015-06-04	no	1342	126.63
BRO-F5-pl1-H2	TF2	traditional	2014-10-10	Bruna Italiana	2015-06-04	yes	1488	139.69
BRO-F6-pl1-A3	TF2	traditional	2014-10-02	Pezzata Rossa Italiana	2015-06-04	yes	1452	167.08
BRO-F7-pl1-B3	TF2	traditional	2014-10-09	Bruna Italiana	2015-06-04	yes	1299	113.83
BRO-F8-pl1-C3	TF2	traditional	2014-11-14	Bruna Italiana	2015-06-04	yes	1424	141.49
BRO-F9-pl1-D3	TF2	traditional	2014-10-16	Bruna Italiana	2015-06-04	yes	1456	111.63
FUS-F1-pl1-C6	UF1	unifeed	2014-10-13	Frisona Italiana	2015-05-26	yes	1367	144.41
FUS-F10-pl1-D7	UF1	unifeed	2015-01-10	Frisona Italiana	2015-05-18	yes	947	45.30
FUS-F2-pl1-D6	UF1	unifeed	2014-10-07	Frisona Italiana	2015-05-26	no	1186	100.73
FUS-F3-pl1-E6	UF1	unifeed	2014-11-24	Frisona Italiana	2015-05-18	yes	1358	98.19
FUS-F4-pl1-F6	UF1	unifeed	2014-10-01	Frisona Italiana	2015-05-26	yes	1252	113.46
FUS-F5-pl1-G6	UF1	unifeed	2014-10-26	Frisona Italiana	2015-05-26	no	1161	88.67
FUS-F6-pl1-H6	UF1	unifeed	2015-01-31	Frisona Italiana	2015-05-26	no	1321	100.46
FUS-F7-pl1-A7	UF1	unifeed	2014-11-01	Frisona Italiana	2015-05-26	no	1375	121.71
FUS-F8-pl1-B7	UF1	unifeed	2014-10-11	Frisona Italiana	2015-05-26	yes	1040	87.88
FUS-F9-pl1-C7	UF1	unifeed	2014-10-13	Frisona Italiana	2015-05-18	no	1163	105.20
IEL-F1-pl1-C10	UF2	unifeed	2015-01-08	Frisona Italiana	2015-05-25	no	888	53.56
IEL-F10-pl1-D11	UF2	unifeed	2014-10-12	Pezzata Rossa Italiana	2015-05-25	no	1359	105.98
IEL-F2-pl1-D10	UF2	unifeed	2014-11-19	Bruna Italiana	2015-05-25	no	1325	69.97
IEL-F3-pl1-E10	UF2	unifeed	2014-10-31	Pezzata Rossa Italiana	2015-05-25	no	1391	93.59
IEL-F4-pl1-F10	UF2	unifeed	2014-10-08	Pezzata Rossa Italiana	2015-05-25	no	1405	79.43
IEL-F5-pl1-G10	UF2	unifeed	2014-11-16	Pezzata Rossa Italiana	2015-05-25	yes	1344	82.84
IEL-F6-pl1-H10	UF2	unifeed	2014-10-10	Pezzata Rossa Italiana	2015-05-25	yes	1567	101.15
IEL-F7-pl1-A11	UF2	unifeed	2014-10-18	Pezzata Rossa Italiana	2015-05-25	yes	1417	93.47
IEL-F8-pl1-B11	UF2	unifeed	2014-10-13	Pezzata Rossa Italiana	2015-05-25	yes	1441	70.69
IEL-F9-pl1-C11	UF2	unifeed	2014-10-21	Pezzata Rossa Italiana	2015-05-25	no	1447	116.39
RAU-F1-pl1-F3	TF3	traditional	2014-11-02	Bruna Italiana	2015-05-27	no	1341	98.34
RAU-F10-pl1-G4	TF3	traditional	2014-11-04	Bruna Italiana	2015-05-27	no	1075	33.27
RAU-F2-pl1-G3	TF3	traditional	2015-01-25	Bruna Italiana	2015-05-27	no	1219	64.66
RAU-F3-pl1-H3	TF3	traditional	2014-10-28	Bruna Italiana	2015-05-27	yes	1108	61.90
RAU-F4-pl1-A4	TF3	traditional	2014-12-03	Bruna Italiana	2015-05-27	no	1113	45.20
RAU-F5-pl1-B4	TF3	traditional	2014-10-04	Bruna Italiana	2015-05-27	no	1069	40.25
RAU-F6-pl1-C4	TF3	traditional	2014-09-13	Bruna Italiana	2015-05-27	no	1119	74.92
RAU-F7-pl1-D4	TF3	traditional	2014-10-08	Bruna Italiana	2015-05-27	no	1090	52.82
RAU-F9-pl1-F4	TF3	traditional	2014-10-30	Bruna Italiana	2015-05-27	no	755	34.15
SCHE-F1-pl1-F11	TF4	traditional	2015-01-13	Bruna Italiana	2015-06-09	no	1228	61.53
SCHE-F10-pl1-G12	TF4	traditional	2015-01-23	Frisona Italiana	2015-06-09	no	1102	53.41
SCHE-F2-pl1-G11	TF4	traditional	2014-09-26	Bruna Italiana	2015-06-09	no	1179	70.47
SCHE-F3-pl1-H11	TF4	traditional	2014-10-04	Bruna Italiana	2015-06-09	no	790	24.75
SCHE-F4-pl1-A12	TF4	traditional	2014-10-14	Bruna Italiana	2015-06-09	no	1324	63.91
SCHE-F5-pl1-B12	TF4	traditional	2015-01-28	Bruna Italiana	2015-06-09	no	1032	39.86
SCHE-F6-pl1-C12	TF4	traditional	2015-01-13	Bruna Italiana	2015-06-09	no	1082	46.17
SCHE-F7-pl1-D12	TF4	traditional	2014-11-11	Mixed Race	2015-06-09	no	982	30.17
SCHE-F8-pl1-E12	TF4	traditional	2014-12-10	Bruna Italiana	2015-06-09	no	1207	47.71
SCHE-F9-pl1-F12	TF4	traditional	2015-02-13	Bruna Italiana	2015-06-09	no	714	21.54
SER-F1-pl1-A9	UF3	unifeed	2015-02-12	Frisona Italiana	2015-05-18	no	1430	125.08
SER-F10-pl1-B10	UF3	unifeed	2015-12-08	Frisona Red	2015-05-26	no	1321	87.36
SER-F2-pl1-B9	UF3	unifeed	2015-01-13	Frisona Italiana	2015-05-18	no	1332	80.23
SER-F3-pl1-C9	UF3	unifeed	2015-02-07	Frisona Italiana	2015-05-26	yes	1334	104.77
SER-F4-pl1-D9	UF3	unifeed	2014-12-24	Frisona Italiana	2015-05-18	yes	1340	87.04
SER-F5-pl1-E9	UF3	unifeed	2014-11-18	Frisona Italiana	2015-05-26	yes	1360	91.10
SER-F6-pl1-F9	UF3	unifeed	2015-03-12	Frisona Italiana	2015-05-18	yes	1469	119.50
SER-F7-pl1-G9	UF3	unifeed	2015-01-29	Frisona Italiana	2015-05-18	no	1274	97.53
SER-F8-pl1-H9	UF3	unifeed	2014-10-12	Frisona Italiana	2015-05-26	no	1456	120.13
SER-F9-pl1-A10	UF3	unifeed	2015-02-06	Frisona Italiana	2015-05-18	no	1320	97.97
SIGH-F1-pl1-F7	UF4	unifeed	2015-02-09	Frisona Italiana	2015-07-07	no	1275	110.70
SIGH-F10-pl1-G8	UF4	unifeed	2015-01-08	Frisona Italiana	2015-07-07	no	1171	80.98
SIGH-F2-pl1-G7	UF4	unifeed	2014-12-08	Frisona Italiana	2015-07-07	no	1104	69.04
SIGH-F3-pl1-H7	UF4	unifeed	2015-01-01	Frisona Italiana	2015-07-07	no	1009	60.75
SIGH-F4-pl1-A8	UF4	unifeed	2015-02-07	Frisona Italiana	2015-07-07	no	1111	77.95
SIGH-F5-pl1-B8	UF4	unifeed	2015-03-15	Frisona Italiana	2015-07-07	no	1119	83.37
SIGH-F6-pl1-C8	UF4	unifeed	2015-01-15	Frisona Italiana	2015-07-07	no	1036	68.51
SIGH-F7-pl1-D8	UF4	unifeed	2015-01-03	Frisona Italiana	2015-07-07	no	1096	53.11
SIGH-F8-pl1-E8	UF4	unifeed	2015-02-09	Frisona Italiana	2015-07-07	no	1084	96.41
SIGH-F9-pl1-F8	UF4	unifeed	2015-03-11	Frisona Italiana	2015-07-07	yes	1165	69.13
TELL-F1-pl1-A1	TF5	traditional	2014-11-16	Bruna Italiana	2015-05-27	no	1125	71.59
TELL-F10-pl1-B2	TF5	traditional	2014-10-05	Frisona Italiana	2015-05-27	no	1063	78.89
TELL-F2-pl1-B1	TF5	traditional	2015-01-19	Bruna Italiana	2015-05-27	no	901	56.74
TELL-F3-pl1-C1	TF5	traditional	2014-12-28	Bruna Italiana	2015-05-27	no	1049	85.25
TELL-F4-pl1-D1	TF5	traditional	2014-12-25	Bruna Italiana	2015-05-27	no	1254	102.02
TELL-F5-pl1-E1	TF5	traditional	2014-12-14	Bruna Italiana	2015-05-27	no	1222	61.32
TELL-F6-pl1-F1	TF5	traditional	2015-01-06	Bruna Italiana	2015-05-27	no	850	53.34
TELL-F7-pl1-G1	TF5	traditional	2015-02-28	Frisona Italiana	2015-05-27	no	1198	108.39
TELL-F8-pl1-H1	TF5	traditional	2014-09-14	Frisona Italiana	2015-05-27	no	1103	75.59
TELL-F9-pl1-A2	TF5	traditional	2015-01-05	Frisona Italiana	2015-05-27	no	906	60.00
ZAM-F1-pl1-H12	UF5	unifeed	2014-11-28	Pezzata Rossa Italiana	2015-07-08	no	1581	149.77
ZAM-F10-pl2-A2	UF5	unifeed	2014-12-29	Frisona Italiana	2015-07-08	no	1531	149.71
ZAM-F2-pl2-A1	UF5	unifeed	2014-12-04	Mixed Race	2015-07-08	no	1424	89.11
ZAM-F3-pl2-B1	UF5	unifeed	2014-11-12	Mixed Race	2015-07-08	no	1535	120.28
ZAM-F4-pl2-C1	UF5	unifeed	2014-12-06	Pezzata Rossa Italiana	2015-07-08	no	1516	111.78
ZAM-F5-pl2-D1	UF5	unifeed	2014-12-07	Frisona Italiana	2015-07-08	no	1418	133.39
ZAM-F6-pl2-E1	UF5	unifeed	2014-12-27	Frisona Italiana	2015-07-08	no	1496	113.11
ZAM-F7-pl2-F1	UF5	unifeed	2015-01-06	Bruna Italiana	2015-07-08	no	1565	151.37
ZAM-F8-pl2-G1	UF5	unifeed	2014-11-26	Frisona Italiana	2015-07-08	no	1579	112.27
ZAM-F9-pl2-H1	UF5	unifeed	2014-11-10	Mixed Race	2015-07-08	no	1568	101.54
