# Supplementary material for: Raw milk and fecal microbiota of commercial Alpine dairy cows varies with herd, fat content and diet
Source: PLoS One. 2020 Aug 6;15(8):e0237262. doi: 10.1371/journal.pone.0237262 (PMC7410245; doi:10.1371/journal.pone.0237262)
Supplement: S7 Table — (XLSX) [file pone.0237262.s007.xlsx]

## Sheet: Raw milk
Phylum	Median	Q1	Q3	Mean	SD
Firmicutes	0.553500	0.486750	0.587250	0.546135	0.126671
Bacteroidetes	0.137000	0.089000	0.169000	0.131365	0.057185
Proteobacteria	0.116500	0.081750	0.172750	0.138333	0.090244
Actinobacteria	0.113500	0.082750	0.139250	0.115135	0.053088
Unclassified	0.021500	0.013500	0.029000	0.022190	0.012206
Cyanobacteria/Chloroplast	0.007000	0.001750	0.026000	0.014976	0.016932
Candidatus Saccharibacteria	0.006500	0.002500	0.010000	0.007778	0.007564
Spirochaetes	0.003000	0.000500	0.005000	0.003460	0.003510
Tenericutes	0.002500	0.001000	0.006250	0.004214	0.004119
Verrucomicrobia	0.002500	0.000000	0.005250	0.004286	0.006073
Acidobacteria	0.000500	0.000000	0.001500	0.003794	0.018506
Armatimonadetes	0.000000	0.000000	0.000000	0.000143	0.000571
candidate division WPS-1	0.000000	0.000000	0.000000	0.000762	0.005333
candidate division WPS-2	0.000000	0.000000	0.000000	0.000262	0.001027
Chloroflexi	0.000000	0.000000	0.002500	0.002008	0.003751
Cloacimonetes	0.000000	0.000000	0.000000	0.000008	0.000063
Deinococcus-Thermus	0.000000	0.000000	0.001000	0.001040	0.002349
Elusimicrobia	0.000000	0.000000	0.000000	0.000222	0.000910
Fibrobacteres	0.000000	0.000000	0.000000	0.000325	0.000912
Fusobacteria	0.000000	0.000000	0.000750	0.000746	0.001646
Gemmatimonadetes	0.000000	0.000000	0.000000	0.000175	0.000540
Lentisphaerae	0.000000	0.000000	0.000750	0.000595	0.001077
Parcubacteria	0.000000	0.000000	0.000000	0.000214	0.000755
Planctomycetes	0.000000	0.000000	0.002250	0.001349	0.002205
SR1	0.000000	0.000000	0.000000	0.000103	0.000819
Synergistetes	0.000000	0.000000	0.000000	0.000381	0.001319
